# Supplementary material for: Paecilomyces variotii: A Fungus Capable of Removing Ammonia Nitrogen and Inhibiting Ammonia Emission from Manure
Source: PLoS One. 2016 Jun 27;11(6):e0158089. doi: 10.1371/journal.pone.0158089 (PMC4922629; doi:10.1371/journal.pone.0158089)
Supplement: S1 Table — (XLSX) [file pone.0158089.s001.xlsx]

## Sheet: Sheet1
Removal efficiency of NH4+-N of different strains
	24h		0h
	ABS	NH4+-N con.	ABS	NH4+-N con.	Mean value	Removal rate%
CY1	0.185	35.6912	0.26	49.7552	49.3802	26.076
	0.193	37.1914	0.255	48.8176	36.5038
	0.191	36.8163	0.258	49.3802
	0.187	36.0662	0.258	49.3802
	0.192	37.0038	0.259	49.5677
	0.188	36.2538	0.258	49.3802
CY2	0.228	50.9177	0.224	55.3692	52.1641	1.70673
	0.221	49.6713	0.225	51.6299	51.2738
	0.24	53.0544	0.22	51.4519
	0.238	52.6983	0.234	50.0274
	0.225	50.3835	0.218	53.0544
	0.228	50.9177	0.229	51.4519
CY3	0.235	44.1641	0.257	48.0814	49.0608	14.8804
	0.232	43.6299	0.266	49.684	41.7603
	0.241	45.2325	0.271	50.5743
	0.231	43.4519	0.271	50.5743
	0.219	41.3151	0.248	46.4789
	0.171	32.7683	0.262	48.9717
CY4	0.213	42.2468	0.258	50.2595	50.5562	15.2621
	0.219	43.3151	0.258	50.2595	42.8403
	0.225	44.3835	0.263	51.1498
	0.218	43.1371
	0.208	41.3565
	0.215	42.6029
CY5	0.224	38.7294	0.237	48.8372	47.9121	20.9719
	0.223	38.5504	0.227	47.0466	37.864
	0.211	36.4017	0.241	49.5535
	0.232	40.1619	0.224	46.5094
	0.211	36.4017	0.235	48.4791
	0.214	36.9388	0.227	47.0466
CY6	0.219	37.8341	0.237	41.0572	40.1321	9.22099
	0.221	38.1923	0.227	39.2666	36.4315
	0.219	37.8341	0.241	41.7735
	0.212	36.5807	0.224	38.7294
	0.202	34.7901	0.235	40.6991
	0.194	33.3576	0.227	39.2666
CY7	0.215	37.1179	0.298	51.9799	51.1443	31.2763
	0.204	35.1482	0.288	50.1893	35.1482
	0.206	35.5064	0.291	50.7265
	0.203	34.9692	0.305	53.2333
	0.204	35.1482	0.291	50.7265
	0.192	32.9995	0.287	50.0102
CY8	0.209	39.5345	0.286	53.2452	51.7316	25.7576
	0.201	38.1101	0.282	52.5329	38.4068
	0.202	38.2881	0.276	51.4646
	0.201	38.1101	0.283	52.711
	0.2	37.932	0.263	49.1498
	0.203	38.4662	0.275	51.2865
CY9	0.206	35.1664	0.275	47.5215	46.9843	32.7116
	0.207	35.3454	0.277	47.8796	31.615
	0.204	34.8082	0.273	47.1634
	0.199	33.9129	0.271	46.8053
	0.198	33.7339	0.269	46.4471
	0.103	16.7232	0.267	46.089
CY10	0.206	41.0004	0.283	54.711	52.0846	22.9336
	0.207	41.1784	0.271	52.5743	40.1397
	0.204	40.6442	0.264	51.3278
	0.199	39.7539	0.255	49.7253
	0.198	39.5759
	0.193	38.6856
CY11	0.184	35.5037	0.288	55.0058	54.912	37.2226
	0.179	34.5661	0.288	55.0058	34.4723
	0.198	38.129	0.294	56.1309
	0.187	36.0662	0.28	53.5056
	0.171	33.0659
	0.152	29.503
CY12	0.241	21.8932	0.273	49.2924	50.4968	56.5875
	0.249	22.5815	0.277	49.9806	21.9219
	0.235	21.377	0.286	51.5292
	0.23	20.9469	0.284	51.185
	0.245	22.2373	0.277	49.9806
	0.248	22.4954	0.283	51.013
CY13	0.115	9.89345	0.293	50.4136	50.5856	80.7823
	0.108	9.29124	0.299	51.4459	9.72139
	0.113	9.72139	0.304	52.3062
	0.119	10.2376	0.279	48.0047
	0.117	10.0655	0.295	50.7577
	0.106	9.11918	0.298	51.2739
CY14	0.131	12.4299	0.238	54.0878	53.3136	77.4652
	0.129	12.2579	0.233	53.0125	12.0141
	0.122	11.6557	0.231	52.5823
	0.122	11.6557	0.233	53.0125
	0.128	12.1718	0.237	53.8728
	0.125	11.9137	0.235	53.4426
HL	0.004	1.50412	0.279	50.3247	52.2174	97.4216
	0.002	1.33206	0.301	54.1101	1.3464
	0.001	1.24603
	0.004	1.50412
	0	1.16
	0.002	1.33206
