# Supplementary material for: Paecilomyces variotii: A Fungus Capable of Removing Ammonia Nitrogen and Inhibiting Ammonia Emission from Manure
Source: PLoS One. 2016 Jun 27;11(6):e0158089. doi: 10.1371/journal.pone.0158089 (PMC4922629; doi:10.1371/journal.pone.0158089)
Supplement: S2 Table — (XLSX) [file pone.0158089.s002.xlsx]

## Sheet: Sheet1
Nitrogen removal capability of strain HL at various concentrations of ammonia
Low Initial Con.	0h		12h		24h		36h
	ABS	NH4+-N con.	ABS	NH4+-N con.	ABS	NH4+-N con.	ABS	NH4+-N con.
10	0.171	8.19206	0	0
	0.229	10.7739	0	0
	0.248	11.6197	0	0
	0.255	11.9313	0	0
	0.26	12.1539	0	0
	0.264	12.332	0	0
30	0.167	32.056	0	0
	0.18	34.3708	0	0
	0.177	33.8366	0	0
	0.163	31.3438	0	0
	0.181	34.5489	0	0
	0.186	35.4392	0	0
50	0.289	53.7793	0.103	20.6602		0
	0.291	54.1355	0.081	16.7429		0
	0.281	52.3549	0.16	30.8096		0
	0.277	51.6426	0.173	33.1244		0
	0.299	55.5599	0.071	14.9623	0.139	13.5352
	0.292	54.3135	0.06	13.0036	0.148	14.3364
100	0.606	110.224	0.177	33.8366		0		0
	0.627	113.964	0.19	36.1514		0		0
	0.608	110.58	0.219	41.3151		0		0
	0.627	113.964	0.225	42.3835		0		0
	0.592	107.732	0.327	60.5456	0.117	11.5765	0.335	30.9851
	0.576	104.883	0.23	43.2738	0.106	10.5972	0.336	31.0741
130	0.72	130.523	0.563	102.568	0.458	41.9357	0.522	47.6337
	0.683	123.935	0.541	98.6505	0.474	43.3602	0.535	48.791
	0.829	149.932	0.5	91.35	0.416	38.1965	0.327	30.2728
	0.782	141.563	0.507	92.5964	0.449	41.1345	0.323	29.9167
	0.755	136.755	0.434	79.598	0.245	22.9723
	0.774	140.138	0.407	74.7904	0.266	24.842
160	0.985	177.709	0.511	93.3087	0.782	70.7815	0.582	52.9755
	0.978	176.463	0.485	88.6791	0.735	66.597	0.598	54.3999
	0.99	178.599	0.31	57.5186	0.719	65.1726	0.707	64.1042
	0.968	174.682	0.335	61.9701	0.774	70.0692	0.766	69.357
	0.973	175.572	0.402	73.9001	0.394	36.2378	0.439	40.2442
	0.998	180.024	0.427	78.3516	0.426	39.0868	0.406	37.3062
High Initial Con.	0h		24h		48h		60h		72h		84h
	ABS	NH4+-N con.	ABS	NH4+-N con.	ABS	NH4+-N con.	ABS	NH4+-N con.	ABS	NH4+-N con.	ABS	NH4+-N con.
200	0.234	219.93	0.158	152.267	0.462	42.2919	0.028	7.30568	0.529	48.2569	0.66	59.9198
	0.236	221.711	0.174	166.512	0.516	47.0995	0.029	7.48374	0.558	50.8387	0.776	70.2473
	0.239	224.382	0.178	170.073	0.521	47.5446	0.06	13.0036	0.574	52.2632	0.83	75.0549
	0.24	225.272	0.179	170.964	0.557	50.7497	0.068	14.4281	0.656	59.5637	0.849	76.7465
	0.242	227.053	0.183	174.525	0.581	52.8864	0.075	15.6745	0.669	60.7211
	0.254	237.736	0.184	175.415			0.077	16.0306	0.669	60.7211
400	0.455	416.687	0.354	326.766	0.246	115.307	0.364	67.1338	0.432	79.2419	0.532	97.0479
	0.484	442.505	0.354	326.766	0.25	117.087	0.373	68.7364	0.434	79.598	0.562	102.39
	0.489	446.957	0.383	352.585	0.3	139.345	0.378	69.6267	0.484	88.501	0.611	111.115
	0.493	450.518	0.383	352.585	0.309	143.351	0.384	70.695	0.487	89.0352	0.631	114.676
	0.493	450.518	0.391	359.707	0.31	143.796	0.4	73.544	0.509	92.9525	0.646	117.347
	0.498	454.969	0.401	368.61	0.321	148.693	0.428	78.5297	0.512	93.4867	0.647	117.525
600	0.678	615.223	0.607	552.012	0.581	264.432	0.41	125.541	0.75	135.865	0.696	126.25
	0.693	628.578	0.64	581.392	0.602	273.78	0.438	133.85	0.777	140.673	0.779	141.029
	0.694	629.468	0.663	601.869	0.813	367.707	0.68	205.668	1.129	203.35	0.784	141.919
	0.701	635.7	0.675	612.553	0.843	381.061	0.77	232.377	1.135	204.418	0.785	142.097
	0.737	667.751	0.7	634.81	0.977	440.712	1.154	346.335	1.744	312.857	1.005	181.27
	0.769	696.241	0.701	635.7	0.999	450.505	1.26	377.793	1.762	316.062	1.05	189.283
1000	0.079	1073.9	0.565	943.921	0.56	738.718	0.545	719.269	0.523	690.744	0.501	662.219
	0.08	1086	0.579	966.913	0.56	738.718	0.544	717.972	0.521	688.151	0.499	659.626
	0.08	1086	0.593	989.906	0.561	740.014	0.54	712.786	0.524	692.041	0.503	664.812
	0.081	1098.1	0.595	993.191	0.562	741.311	0.541	714.082	0.525	693.337	0.502	663.516
	0.083	1122.3	0.597	996.476	0.565	745.201	0.543	716.676	0.522	689.447	0.501	662.219
	0.083	1122.3	0.603	1006.33	0.566	746.497	0.542	715.379	0.52	686.854	0.498	658.329
	Analysis Results
		50mg/L		100mg/L		200mg/L		300mg/L		400mg/L		600mg/L		1000mg/L
	Time	NH4+-N CON. Mean value（mg/L）	SE	NH4+-N CON. Mean value（mg/L）	SE	NH4+-N CON. Mean value（mg/L）	SE	NH4+-N CON. Mean value（mg/L）	SE	NH4+-N CON. Mean value（mg/L）	SE	NH4+-N CON. Mean value（mg/L）	SE	NH4+-N CON. Mean value（mg/L）	SE
	0	53.63	0.58	110.22	1.45	226.01	2.56	316.43	0.911	443.69	5.66	631.25	2.2405	1098.1	8.27
	12	21.55	3.46	42.92	3.84	216.73		299.47	0.26	411		621		1057.52	5.35
	24	0		0		168.29	3.46	278.66	6.63	347.84	7.08	586.96	13.3217	982.79	9.42
	36					110		268.29	4.93	200		330		918.75	1.94
	48					48.11	1.8	122.63	1.49	134.6	5.95	269.11	4.6741	741.74	1.37
	60					14.78	1.62	94.37	2.67	71.38	1.68	129.7	4.1547	716.03	0.99
	72					55.39	2.28	80.17	0.69	87.14	2.57	138.27	0.5342	690.1	0.99
	84					70.49	3.78	61.61	0.17	110.02	3.46	137.82	3.87	661.79	0.99
	96													661.05	0.74
																					0.0616667
