# Supplementary material for: Paecilomyces variotii: A Fungus Capable of Removing Ammonia Nitrogen and Inhibiting Ammonia Emission from Manure
Source: PLoS One. 2016 Jun 27;11(6):e0158089. doi: 10.1371/journal.pone.0158089 (PMC4922629; doi:10.1371/journal.pone.0158089)
Supplement: S4 Table — (XLSX) [file pone.0158089.s004.xlsx]

## Sheet: Sheet1
Ａmmonia emission from chicken manure treated with strain HL
	Control group		Treatment group
Time	ABS	NH4+-N con.	ABS	NH4+-N con.
24	0.267	1.2065	0.023	0.156934
24	0.253	1.14628	0.031	0.191347
24	0.214	0.978521	0.169	0.784954
24	0.181	0.836572	0.165	0.767748
24	0.3	1.34845	0.132	0.625798
24	0.28	1.26242	0.131	0.621497
48	1.06	4.61759	0.382	3.40235
48	1.131	4.923	0.351	3.13565
48	0.966	4.21325	0.809	3.53791
48	0.496	4.38309	0.762	3.33574
48	0.43	3.81529	0.699	3.06475
48	1.665	7.22	0.67	2.94001
48	1.444	6.26937	0.405	3.60021
48	0.776	6.79193	0.382	3.40235
48	0.763	6.68009
72	0.761	13.3258	0.045	1.00627
72	0.757	13.2569	0.051	1.10951
72	0.839	14.6678	0.052	1.12671
72	0.839	14.6678	0.055	1.17833
72	0.427	7.57896	0.295	5.30777
72	0.436	7.73382	0.309	5.54865
96	0.226	4.12056	0.172	3.19143
96	0.236	4.29262	0.168	3.12261
96	0.232	4.22379	0.18	3.32908
96	1.149	20.0017	0.182	3.36349
96	1.137	19.7952
96	1.175	20.449
Analysis Results
Time(h)	Mean value (CK)	Mean value (HL)	SE (CK)	SE (HL)
24	1.12979	0.524713	0.07755	0.114422
48	5.43	3.3	0.4318	0.082469
72	11.87	2.55	1.3567	0.912186
96	12.1471	3.25165	3.5497	0.0568493
