# Supplementary material for: Paecilomyces variotii: A Fungus Capable of Removing Ammonia Nitrogen and Inhibiting Ammonia Emission from Manure
Source: PLoS One. 2016 Jun 27;11(6):e0158089. doi: 10.1371/journal.pone.0158089 (PMC4922629; doi:10.1371/journal.pone.0158089)
Supplement: S5 Table — (XLSX) [file pone.0158089.s005.xlsx]

## Sheet: Sheet1
The heterotrophic nitrification of strain HL
Time	ABS	NH4+-N Con.		Time		ABS	NO3--N Con.		DCW
0h	0.279	50.3247		3h	0.234	0.225	0.66825		Time	Dish weight1 g	Dish weight2 g	mean value	Dish+Bacterium weight 1(g)	Dish+Bacterium weight 2(g)	mean value	Bacterium weight(g)
	0.301	54.1101			0.464	0.455	1.35135		3h	28.2838	28.2838	28.2838	28.3839	28.384	28.3839	0.10015
3h	0.589	51.8317			0.534	0.525	1.55925			19.6924	19.6925	19.6925	19.8423	19.8424	19.8424	0.1499
	0.522	46.0677		6h	0.516	0.507	1.50579			22.914	22.9138	22.9139	23.089	23.0901	23.0895	0.17565
	0.602	52.9501			0.294	0.285	0.84645		6h	26.2856	26.2858	26.2857	26.6058	26.6058	26.6058	0.3201
	0.537	47.3581			0.378	0.369	1.09593			25.4108	25.411	25.4109	25.701	25.701	25.701	0.2901
	0.588	51.7456		9h	0.435	0.426	1.26522			21.2099	21.2103	21.2101	21.5005	21.5001	21.5003	0.2902
	0.573	50.4552			0.333	0.324	0.96228		9h	20.1119	20.1119	20.1119	20.6019	20.6019	20.6019	0.49
6h	0.535	47.1861			0.296	0.287	0.85239			23.2708	23.271	23.2709	23.801	23.796	23.7985	0.5276
	0.522	46.0677		12h	0.175	0.166	0.49302			26.5982	26.5985	26.5983	27.0685	27.0689	27.0687	0.47035
	0.568	50.025			0.245	0.236	0.70092		12h	21.3504	21.3506	21.3505	22.1106	22.1103	22.1105	0.75995
	0.563	49.5949			0.214	0.205	0.60885			22.6138	22.6134	22.6136	23.3234	23.3234	23.3234	0.7098
	0.549	48.3905		15h	0.13	0.121	0.35937			21.8963	21.8965	21.8964	22.5671	22.5665	22.5668	0.6704
	0.541	47.7022			0.117	0.108	0.32076		15h	21.7958	21.796	21.7959	23.136	23.1362	23.1361	1.3402
9h	0.472	41.7662			0.081	0.072	0.21384			17.8779	17.8779	17.8779	19.4381	19.4379	19.438	1.5601
	0.436	38.6691		18h	0.091	0.082	0.24354			22.3773	22.3773	22.3773	23.8073	23.8073	23.8073	1.43
	0.511	45.1213			0.083	0.074	0.21978		18h	22.8646	22.8646	22.8646	25.2342	25.234	25.2341	2.3695
	0.586	51.5736			0.073	0.064	0.19008			25.0949	25.0949	25.0949	27.7749	27.7749	27.7749	2.68
	0.535	47.1861		21h	0.11	0.101	0.29997			22.6959	22.6959	22.6959	25.7959	25.7959	25.7959	3.1
	0.522	46.0677			0.13	0.121	0.35937		21h	21.5194	21.5194	21.5194	24.7694	24.7694	24.7694	3.25
12h	0.483	42.7125			0.12	0.111	0.32967			20.3763	20.3763	20.3763	24.2667	24.2663	24.2665	3.8902
	0.484	42.7985		24h	0.095	0.086	0.25542			20.2093	20.2093	20.2093	24.2594	24.2593	24.2593	4.05005
	0.482	42.6265			0.094	0.085	0.25245		24h	21.4064	21.4064	21.4064	25.4963	25.4959	25.4961	4.0897
	0.46	40.7338			0.095	0.086	0.25542			20.6591	20.6591	20.6591	24.4191	24.4191	24.4191	3.76
	0.513	45.2934								20.2026	20.2026	20.2026	24.113	24.1126	24.1128	3.9102
	0.517	45.6375
15h	0.361	32.2168
	0.356	31.7867
	0.338	30.2381
	0.399	35.486
	0.357	31.8727
	0.412	36.6044
18h	0.14	13.2042
	0.13	12.3439
	0.181	16.7314
	0.189	17.4197
	0.161	15.0108
	0.189	17.4197
21h	0.013	2.27839
	0.016	2.53648
	0.093	9.16079
	0.088	8.73064
	0.005	1.59015
	0.006	1.67618
24h	0.004	1.50412
	0.002	1.33206
	0.001	1.24603
	0.004	1.50412
	0	1.16
	0.002	1.33206
Analysis Results
Time	NH4+-N mean value	NH4+-N SE	NO3--N mean value	NO3--N SE	DCW mean value	DCW SE
0	52.2174	1.89266	0	0	0	0
3	50.0681	1.12142	1.19	0.2691	0.1419	0.022159
6	48.1611	0.609	1.15	0.1922	0.300133	0.00998338
9	45.064	1.8226	1.03	0.1234	0.495983	0.0167952
12	43.3004	0.7544	0.6009	0.0601	0.713383	0.0259129
15	33.0341	1.0024	0.298	0.0435	1.44348	0.0638288
18	15.355	0.8987	0.218	0.0155	2.71648	0.211691
21	4.32877	1.4683	0.33	0.0171	3.73007	0.244431
24	1.3464	0.0563	0.25	0.001	3.91992	0.0954036
