# Supplementary material for: Paecilomyces variotii: A Fungus Capable of Removing Ammonia Nitrogen and Inhibiting Ammonia Emission from Manure
Source: PLoS One. 2016 Jun 27;11(6):e0158089. doi: 10.1371/journal.pone.0158089 (PMC4922629; doi:10.1371/journal.pone.0158089)
Supplement: S6 Table — (XLSX) [file pone.0158089.s006.xlsx]

## Sheet: DCW
DCW (Initial Con. 300mg/L)							DCW (Initial Con. 1200mg/L)
Time	Dish weight 1 g	Dish weight2 g	mean value	Dish+Bacterium weight g	Bacterium weight(mg)		Time	Dish weight 1 g	Dish weight2 g	mean value	Dish+Bacterium weight g	Bacterium weight(mg)
12	28.2838	28.2838	28.2838	28.2867	2.9		12h	21.406	21.4064	21.4119	21.4062	5.7
12	19.6924	19.6935	19.6929	19.6967	3.75			20.6595	20.6591	20.6649	20.6593	5.6
12	22.9145	22.9137	22.9141	22.9232	9.1			20.2028	20.2026	20.2088	20.2027	6.1
24	26.2856	26.2866	26.2861	26.2973	11.2		24h	25.7334	25.7334	25.7524	25.7334	19
24	25.4107	25.411	25.4108	25.4244	13.55			22.1542	22.1535	22.1841	22.1538	30.25
24	21.2098	21.2107	21.2103	21.2194	9.15			26.4957	26.4948	26.5118	26.4952	16.55
36	20.1119	20.1119	20.1119	20.1313	19.4		36h	26.8402	26.8401	26.8839	26.8402	43.75
36	23.2707	23.2713	23.271	23.2927	21.7			26.2859	26.2859	26.3354	26.2859	49.5
36	26.5982	26.5985	26.5983	26.6138	15.45			20.406	20.4056	20.4549	20.4058	49.1
48	21.3504	21.3507	21.3505	21.387	36.45		48h	20.8674	20.8665	20.9713	20.8669	104.35
48	22.6138	22.6132	22.6135	22.6698	56.3			21.3089	21.3081	21.4271	21.3085	118.6
48	21.8961	21.8966	21.8963	21.9614	65.05			21.5271	21.5271	21.6306	21.5271	103.5
60	21.7958	21.7964	21.7961	21.8456	49.5		60h	21.2096	21.2099	21.3255	21.2097	115.75
60	17.8779	17.8779	17.8779	17.9481	70.2			27.001	27.0006	27.11	27.0008	109.2
60	22.377	22.3775	22.3773	22.4228	45.55			21.2758	21.2749	21.3882	21.2753	112.85
72	22.8648	22.8646	22.8647	22.934	69.3		72h	22.105	22.1046	22.2074	22.1048	102.6
72	25.0948	25.0949	25.0949	25.1513	56.45			21.9333	21.933	22.0542	21.9331	121.05
72	22.6959	22.6959	22.6959	22.7529	57			22.661	22.6608	22.7764	22.6609	115.5
84	21.5194	21.5194	21.5194	21.5873	67.9		84h	24.6089	24.6087	24.7088	24.6088	100
84	20.3764	20.3763	20.3764	20.4438	67.45			22.5094	22.509	22.6426	22.5092	133.4
84	20.2093	20.2093	20.2093	20.2587	49.4			21.1255	21.1249	21.2536	21.1252	128.4
							96h	21.6778	21.6776	21.8082	21.6777	130.5
								22.6614	22.6586	22.7856	22.66	125.6
								21.9595	21.9588	22.0885	21.9592	129.35

## Sheet: NH4+-N Con.
Initial Con. 300mg/L				Initial Con. 1200mg/L
Time	ABS	NH4+-N Con.		Time	ABS	NH4+-N Con.
0	0.353	313.55		0	0.079	1073.9
0	0.354	314.414		0	0.08	1086
0	0.356	316.143		0	0.08	1086
0	0.357	317.007		0	0.081	1098.1
0	0.358	317.872		0	0.083	1122.3
0	0.36	319.6		0	0.083	1122.3
12	0.681	298.535		12	0.634	1057.24
12	0.682	298.967		12	0.641	1068.74
12	0.683	299.399		12	0.63	1050.67
12	0.684	299.831		12	0.643	1072.02
12	0.684	299.831		12	0.636	1060.53
12	0.685	300.264		12	0.621	1035.89
24	0.587	257.908		24	0.565	943.921
24	0.589	258.773		24	0.579	966.913
24	0.641	281.247		24	0.593	989.906
24	0.662	290.323		24	0.595	993.191
24	0.663	290.755		24	0.597	996.476
24	0.668	292.916		24	0.603	1006.33
36	1.616	281.055		36	0.584	923.803
36	1.614	280.709		36	0.581	919.135
36	1.487	258.754		36	0.58	917.579
36	1.492	259.618		36	0.578	914.467
36	1.461	254.259		36
36	1.583	275.35		36
48	1.233	107.421		48	0.56	738.718
48	1.294	112.694		48	0.56	738.718
48	1.381	120.214		48	0.561	740.014
48	1.39	120.992		48	0.562	741.311
48	1.407	122.462		48	0.565	745.201
48	1.458	126.87		48	0.566	746.497
60	1.538	100.339		60	0.545	719.269
60	1.372	89.5772		60	0.544	717.972
60	1.294	84.5205		60	0.54	712.786
60	1.56	101.765		60	0.541	714.082
60	1.471	95.9953		60	0.543	716.676
60	1.44	93.9856		60	0.542	715.379
72	1.398	81.1225		72	0.523	690.744
72	1.407	81.6411		72	0.521	688.151
72	1.399	81.1801		72	0.524	692.041
72	1.393	80.8344		72	0.525	693.337
72	1.36	78.9327		72	0.522	689.447
72	1.332	77.3192		72	0.52	686.854
84	1.421	61.8359		84	0.501	662.219
84	1.423	61.9223		84	0.499	659.626
84	1.421	61.8359		84	0.503	664.812
84	1.423	61.9223		84	0.502	663.516
84	1.402	61.0147		84	0.501	662.219
84	1.404	61.1012		84	0.498	658.329
				96	0.499	615.651
				96	0.498	614.441
				96	0.5	616.861
				96	0.498	614.441
				96	0.499	615.651
				96	0.502	619.281

## Sheet: analyze data
Analysis Results
Initial Con.	300mg/L				1000mg/L
时间	DCW mean value	SE	NH4+-N Con. Mean	SE	DCW mean value	SE	NH4+-N Con. Mean	SE
0			316.43	0.911			1098.1	8.27
12	5.25	1.94	299.47	0.26	5.8	0.15	1057.52	5.35
24	11.3	1.27	278.66	6.63	21.93	4.22	982.79	9.42
36	18.85	1.83	268.29	4.93	47.45	1.85	918.75	1.94
48	52.6	8.46	122.63	1.49	108.82	4.9	741.74	1.37
60	55.08	7.64	94.37	2.67	112.6	1.89	716.03	0.99
72	60.92	4.19	80.17	0.69	113.05	5.47	690.1	0.99
84	61.58	6.09	61.61	0.17	120.6	10.4	661.79	0.99
96					128.48	1.48	661.05	0.74
