# Supplementary material for: Paecilomyces variotii: A Fungus Capable of Removing Ammonia Nitrogen and Inhibiting Ammonia Emission from Manure
Source: PLoS One. 2016 Jun 27;11(6):e0158089. doi: 10.1371/journal.pone.0158089 (PMC4922629; doi:10.1371/journal.pone.0158089)
Supplement: S7 Table — (XLSX) [file pone.0158089.s007.xlsx]

## Sheet: pH
Effect of pH on nitrogen depletion rate by strain HL
ph	0h		24h					Analysis Results
	ABS	NH4+-N CON.	ABS	NH4+-N CON.	Removal efficiency %			pH	mean value	SE
4	0.329	60.9017	0.003	1.42709	0.976567			4	97.33	0.159
4	0.339	62.6823	0.003	1.42709	0.977233			5	90.76	0.9354
4	0.34	62.8604	0.006	1.69418	0.973049			6	87.82	3.308
4	0.343	63.3946	0.008	1.87224	0.970467			7	96.21	0.25936
4	0.345	63.7507	0.009	1.96127	0.969235			8	63.8	4.30148
4	0.348	64.2849						9	51.61	6.01338
5	0.315	58.4089	0.037	4.45411	0.923743
5	0.322	59.6553	0.038	4.54314	0.923844
5	0.322	59.6553	0.06	6.5018	0.891011
5	0.329	60.9017	0.061	6.59083	0.891779
6	0.268	50.0401	0.006	1.69418	0.966144
6	0.273	50.9304	0.007	1.78321	0.964987
6	0.274	51.1084	0.053	5.87859	0.884978
6	0.275	51.2865	0.054	5.96762	0.883642
6	0.284	52.889	0.113	11.2204	0.78785
6	0.287	53.4232	0.118	11.6655	0.781639
7	0.207	39.1784	0.001	1.24903	0.968119
7	0.213	40.2468	0.002	1.33806	0.966754
7	0.213	40.2468	0.002	1.33806	0.966754
7	0.214	40.4248	0.004	1.51612	0.962495
7	0.216	40.781	0.008	1.87224	0.95409
7	0.218	41.1371	0.008	1.87224	0.954488
8	0.171	32.7683	0.046	5.25538	0.83962
8	0.182	34.7269	0.134	13.09	0.623058
8	0.187	35.6172	0.16	15.4048	0.56749
8	0.192	36.5075	0.16	15.4048	0.578038
8	0.195	37.0417	0.169	16.2061	0.562491
8	0.197	37.3978	0.131	12.8229	0.657121
9	0.155	29.9193	0.094	9.52882	0.681516
9	0.155	29.9193	0.126	12.3778	0.586294
9	0.158	30.4535	0.133	13.001	0.573087
9	0.165	31.6999	0.133	13.001	0.589873
9	0.165	31.6999	0.219	20.6576	0.34834
9	0.168	32.2341	0.234	21.993	0.317709

## Sheet: Temperature
Temperature
Initial Con.	ABS	NH4+-N CON.				Analysis Results
	0.276	51.4646				Temp℃	mean value	SE
	0.278	51.8207				20	59.05	0.8933
		51.6426				25	83.85	3.8684
Temp℃	ABS	NH4+-N CON.	Removal efficiency %			30	85.86	3.9161
20	0.243	22.7943	0.558615			35	84.68	1.3019
20	0.236	22.1711	0.570683			42	56.58	4.4293
20	0.219	20.6576	0.59999
20	0.224	21.1027	0.59137
20	0.215	20.3014	0.606886
20	0.21	19.8563	0.615506
25	0.148	14.3364	0.722391
25	0.135	13.1791	0.744803
25	0.019	2.85157	0.944783
25	0.019	2.85157	0.944783
25	0.079	8.19337	0.841345
25	0.084	8.63852	0.832725
30	0.058	6.32374	0.877548
30	0.055	6.05665	0.88272
30	0.137	13.3571	0.741355
30	0.136	13.2681	0.743079
30	0.014	2.40642	0.953402
30	0.014	2.40642	0.953402
37	0.064	6.85792	0.867204
37	0.062	6.67986	0.870652
37	0.103	10.3301	0.79997
37	0.095	9.61785	0.813761
37	0.06	6.5018	0.8741
37	0.071	7.48113	0.855137
42	0.259	24.2188	0.531031
42	0.277	25.8213	0.5
42	0.162	15.5829	0.698256
42	0.156	15.0487	0.7086
42	0.285	26.5335	0.486208
42	0.294	27.3348	0.470693

## Sheet: shaking speed
Shaking speed						Analysis Results
Initial Con.	ABS	NH4+-N con.				Shaking speed（r/min）	mean value%	SE
	0.287	53.4232				40	36.032	2.2931
	0.263	49.1498				70	59.8883	4.0896
	0.283	52.711				120	90.7417	1.1595
	0.28	52.1768				150	93.8633	3.88406
mean		51.8652	51.2865			180	88.5867	1.48251
转速SP（r/min）	ABS	NH4+-N con.	Removal efficiency %			200	78.465	1.01085
40	0.413	36.6904	0.292582
40	0.41	36.4323	0.297558
40	0.336	30.0661	0.420303
40	0.368	32.819	0.367224
40	0.37	32.9911	0.363907
40	0.336	30.0661	0.420303
70	0.236	21.4631	0.586176
70	0.212	19.3984	0.625985
70	0.28	25.2484	0.513192
70	0.291	26.1947	0.494946
70	0.122	11.6557	0.77527
70	0.109	10.5373	0.597733
120	0.029	3.65487	0.929531
120	0.022	3.05266	0.941142
120	0.059	6.23577	0.87977
120	0.066	6.83798	0.868159
120	0.036	4.25708	0.91792
120	0.042	4.77326	0.907968
150	0	0	1
150	0	0	1
150	0.101	9.84903	0.810103
150	0.094	9.24682	0.821714
150	0	0	1
150	0	0	1
180	0.078	7.87034	0.848254
180	0.078	7.87034	0.848254
180	0.056	5.97768	0.884746
180	0.061	6.40783	0.876452
180	0.028	3.56884	0.93119
180	0.031	3.82693	0.926214
200	0.102	9.93506	0.808445
200	0.102	9.93506	0.808445
200	0.107	10.3652	0.800151
200	0.12	11.4836	0.778588
200	0.131	12.4299	0.760342
200	0.136	12.8601	0.752048
