# Supplementary material for: Paecilomyces variotii: A Fungus Capable of Removing Ammonia Nitrogen and Inhibiting Ammonia Emission from Manure
Source: PLoS One. 2016 Jun 27;11(6):e0158089. doi: 10.1371/journal.pone.0158089 (PMC4922629; doi:10.1371/journal.pone.0158089)
Supplement: S8 Table — (XLSX) [file pone.0158089.s008.xlsx]

## Sheet: Sheet1
Effects of carbon source on nitrogen depletion rate by strain HL
							Analysis Results
Initial Con.	ABS	NH4+-N con.					Carbon source	mean value	SE
	0.277	51.6426					Sucrose	55.64	3.1211
	0.277	51.6426					Sodium acetate	54.61	0.9043
		51.6426					Maltose	85.32	2.1101
Carbon source	ABS	NH4+-N con.	Removal efficiency %				Glucose	94.56	0.5042
Sucrose	0.216	19.7425	0.61771				Mannitol	17.93	1.7856
Sucrose	0.207	18.9682	0.632702				Sodium citrate	1.26	0.4991
Sucrose	0.234	21.291	0.587724				Starch	62.88	1.8028
Sucrose	0.24	21.8072	0.577729
Sucrose	0.307	27.5712	0.466115
Sucrose	0.313	28.0874	0.45612
Sodium acetate	0.244	22.1513	0.571065
Sodium acetate	0.249	22.5815	0.562736
Sodium acetate	0.268	24.216	0.531084
Sodium acetate	0.265	23.958	0.536082
Sodium acetate	0.25	22.6675	0.56107
Sodium acetate	0.278	25.0763	0.514425
Maltose	0.111	10.7093	0.792626
Maltose	0.117	11.2255	0.782631
Maltose	0.048	5.28944	0.897576
Maltose	0.05	5.4615	0.894244
Maltose	0.059	6.23577	0.879251
Maltose	0.063	6.57989	0.872588
Glucose	0.024	3.22472	0.937557
Glucose	0.032	3.91296	0.92423
Glucose	0.017	2.62251	0.949218
Glucose	0.013	2.27839	0.955882
Glucose	0.015	2.45045	0.95255
Glucose	0.014	2.36442	0.954216
Mannitol	0.474	41.9382	0.187915
Mannitol	0.433	38.411	0.256215
Mannitol	0.5	44.175	0.144602
Mannitol	0.471	41.6801	0.192912
Mannitol	0.494	43.6588	0.154597
Mannitol	0.503	44.4331	0.139604
Sodium citrate	0.574	50.5412	0.0213273
Sodium citrate	0.572	50.3692	0.0246591
Sodium citrate	0.591	52.0037	-0.00699248
Sodium citrate	0.599	52.692	-0.0203195
Sodium citrate	0.584	51.4015	0.00466862
Sodium citrate	0.572	50.3692	0.0246591
Starch	0.178	16.4733	0.681013
Starch	0.177	16.3873	0.682679
Starch	0.225	20.5167	0.602717
Starch	0.218	19.9145	0.614378
Starch	0.215	19.6564	0.619375
Starch	0.243	22.0653	0.572731
